# Supplementary material for: Clinical Course, Outcomes, and Risk Factors of Myocarditis and Pericarditis Following Administration of mRNA-1273 Vaccination: A Protocol for a Federated Real-World Evidence Vaccine Safety Study Using Data from Five European Data Sources
Source: Vaccines (Basel). 2025 Jul 16;13(7):755. doi: 10.3390/vaccines13070755 (PMC12299067; doi:10.3390/vaccines13070755)
Supplement: Supplementary file 1 [file vaccines-13-00755-s001.zip]

Archive with 1 entries (1 files):
- vaccines-3702835-supplementary.pdf
